# Supplementary material for: Fast and accurate identification of cryptic and sympatric mayfly species of the Baetis rhodani group
Source: BMC Res Notes. 2018 Jan 8;11:7. doi: 10.1186/s13104-017-3115-6 (PMC5759225; doi:10.1186/s13104-017-3115-6)
Supplement: Supplementary file 1 — Additional file 1. An excel file format containing data used to draw the scatterplot of Fig. 2b. [file 13104_2017_3115_MOESM1_ESM.xlsx]

## Sheet: grafico
Apeak1	82.937	16.5596
Apeak1	82.9356	16.336
Apeak1	82.9335	16.0006
Apeak1	82.873	15.3859
Apeak1	83.2112	15.161
Apeak1	82.7588	15.2186
Apeak1	82.9845	15.106
Apeak1	83.0949	14.6583
Apeak1	83.0934	14.4347
Apeak1	83.2052	14.2107
Apeak1	83.2	13.3722
Apeak1	83.2548	13.0925
Apeak1	83.1406	12.9253
Apeak1	83.0298	13.317
Apeak1	82.9697	12.7582
Apeak2	82.8947	13.8636
Apeak2	82.9511	14.6136
Apeak2	82.8947	14.9545
Apeak2	83.0075	15.6364
Apeak2	82.7256	15.7045
Apeak2	82.9511	16.3182
Apeak2	83.1767	17.2727
Apeak2	82.7256	17.2045
Apeak2	83.1203	15.8409
Apeak2	86.0526	8.58735
Apeak2	85.7707	9.86594
Apeak2	86.0526	10.5554
Apeak2	85.9398	11.7796
Apeak2	86.109	11.938
Apeak2	85.7707	12.6851
Apeak1	85.6579	12.9518
Apeak1	85.6579	13.1646
Apeak1	85.7143	13.7493
Apeak1	85.7143	13.9621
Apeak1	85.5451	14.1761
Apeak1	85.7707	14.334
Apeak1	85.7707	14.6532
Apeak1	85.6579	15.7178
Apeak1	86.0526	13.1086
Apeak2	85.7655	15.4828
Apeak2	85.8837	16.7241
Apeak2	85.7746	17.4138
Apeak2	86.1139	17.8966
Apeak2	85.7236	18.5172
Apeak2	85.6696	19
Apeak2	85.6725	19.6207
Apeak2	85.6748	20.1034
Apeak2	85.7891	20.5172
Apeak1	83.0943	15.2377
Apeak1	83.0377	15.4688
Apeak1	83.0943	15.6224
Apeak1	83.0943	15.8531
Apeak1	83.0377	16.0842
Apeak1	82.9811	16.1614
Apeak1	83.0377	16.4688
Apeak1	83.0943	16.6224
Apeak1	83.0943	16.93
Apeak1	83.0943	16.0839
Apeak2	85.8113	16.6084
Apeak2	85.8113	16.6853
Apeak2	85.8113	17.1469
Apeak2	85.9245	17.6078
Apeak2	85.8113	17.6853
Apeak2	85.8113	17.9161
Apeak2	85.8113	18.07
Apeak2	85.8113	18.3007
Apeak2	85.7547	18.6856
Apeak2	86.1509	19.2221
B	83.9029	21.2631
B	84.3598	21.3985
B	83.7904	21.5959
B	83.5059	21.728
B	83.1892	19.7252
B	83.0734	20.5267
B	83.4104	20.8702
B	83.2925	22.2443
B	83.4044	22.4733
B	83.5736	22.4733
B	83.5714	23.0458
B	83.3454	23.1603
B	83.4005	23.5038
B	83.3997	23.7328
B	83.5116	23.9618
B	83.5667	24.3053
B	83.3971	24.4198
B	83.5654	24.6489
B	83.4518	24.8779
B	83.6205	24.9924
B	83.7892	25.1069
B	83.5628	25.3359
B	83.3924	25.6794
B	83.2232	25.6794
B	83.7303	25.7939
B	84.0686	25.7939
B	83.221	26.2519
B	83.3893	26.4809
B	83.8392	26.8244
B	83.4384	28.4275
B	84.1788	26.4809
B	83.5038	26.0229
B	83.4031	22.8168
C	81.8491	34.7748
C	81.8491	36.5082
C	82.0189	39.9764
C	81.8491	40.2415
C	82.2453	40.9117
C	81.9057	41.5753
C	82.2267	29.6347
C	82.3433	30.4714
C	82.0652	32.1409
C	82.3488	32.0237
C	82.0117	33.0957
C	82.0134	33.5733
C	82.1886	34.8881
C	82.0758	35.126
C	82.0783	35.8425
C	82.1919	35.8434
C	82.3073	36.3219
C	82.0804	36.4395
C	82.2526	36.9185
C	82.0821	36.9171
C	82.1406	37.3952
C	82.3679	37.397
C	82.3128	37.8742
C	82.0851	37.753
C	82.144	38.3504
C	82.1453	38.7087
C	82.317	39.0682
C	82.376	39.6657
C	82.0334	39.1854
C	82.0384	40.6183
C	82.3713	38.3523
C	82.3039	35.3666
C	82.0202	35.4838
